# Supplementary material for: A Distinct miRNA Profile in Intimal Hyperplasia of Failed Arteriovenous Fistulas Reveals Key Pathogenic Pathways
Source: Biomolecules. 2025 Jul 23;15(8):1064. doi: 10.3390/biom15081064 (PMC12383664; doi:10.3390/biom15081064)
Supplement: Supplementary file 1 [file biomolecules-15-01064-s001.zip]

Archive with 1 entries (1 files):
- biomolecules-3682862-supplementary.pdf
